# Supplementary material for: Data on the vegetative response of cowpea to fertilizer application on three selected benchmark soils of the Upper West region of Ghana
Source: Data Brief. 2020 Apr 20;30:105590. doi: 10.1016/j.dib.2020.105590 (PMC7200236; doi:10.1016/j.dib.2020.105590)
Supplement: Supplementary file 1 [file mmc1.xml]

<?xml version="1.0" encoding="utf-8" standalone="no"?>
<data>
  <datasets>
    <author>olubukola.babalola@nwu.ac.za;olubukola_babalola@yahoo.com</author>
    <type>1</type>
    <dataset>
      <name>Data on the vegetative performance of cowpea in response to fertilizer application on three benchmark soils in the Upper West region of Ghana</name>
      <caption />
      <description>Descriptive data of 3 benchmark soils located in the Guinea and Sudan savannah zones of Ghana and the growth response of the cowpea to NPK fertilizer rates was presented. The study was carried out in the 2012 cropping season in the region classified as part of the breadbasket region of the Northern Ghana with poor soils. The locations are Dondori, Nyoli and Kojokpere all in the Upper West Region of Ghana. </description>
      <filetype>
        <name />
      </filetype>
      <filesize />
      <source>0</source>
      <sourcename>Original Data</sourcename>
      <access>
        <type>1</type>
        <name>Data available in data repository</name>
        <reponame>Mendeley Data</reponame>
        <PersistentId>http://dx.doi.org/10.17632/xmxkt726vs.1</PersistentId>
        <deeplinkurl>https://data.mendeley.com/datasets/xmxkt726vs/1</deeplinkurl>
      </access>
    </dataset>
  </datasets>
</data>
